# Supplementary material for: Dissecting Genome-Wide Association Signals for Loss-of-Function Phenotypes in Sorghum Flavonoid Pigmentation Traits
Source: G3 (Bethesda). 2013 Nov 1;3(11):2085–94. doi: 10.1534/g3.113.008417 (PMC3815067; doi:10.1534/g3.113.008417)
Supplement: Supporting Information [file supp_g3.113.008417_FileS1.xlsx]

## Sheet: Automated
File S1: Complete listing of 365 a priori candidate genes in flavonoid-related gene families
Gene_Name	Chromosome_Name	Gene_Start	Gene_End	sim	Ref_name	Ref_ID	Description	Notes
Sb06g031240	chromosome_6	59594263	59601155	82.5	aha10	AT1G17260	similar to Plasma membrane ATPase
Sb08g023070	chromosome_8	55243128	55249395	80	aha10	AT1G17260	similar to Plasma membrane ATPase 1
Sb02g005440	chromosome_2	6463619	6469527	79.5	aha10	AT1G17260	similar to Cation-transporting ATPase
Sb10g025470	chromosome_10	54782097	54786374	79.2	aha10	AT1G17260	similar to Cation-transporting ATPase
Sb01g050620	chromosome_1	73696030	73703521	77.7	aha10	AT1G17260	similar to Cation-transporting ATPase
Sb04g036040	chromosome_4	65831134	65834278	75.7	aha10	AT1G17260	similar to Cation-transporting ATPase
Sb07g007610	chromosome_7	11963340	11967883	75.6	aha10	AT1G17260	similar to Cation-transporting ATPase
Sb10g005500	chromosome_10	4937467	4940298	72.9	aha10	AT1G17260	similar to Cation-transporting ATPase
Sb01g048440	chromosome_1	71452904	71457371	72.3	aha10	AT1G17260	similar to Cation-transporting ATPase
Sb03g046720	chromosome_3	73783858	73787410	66.3	aha10	AT1G17260	similar to Cation-transporting ATPase
Sb01g045000	chromosome_1	68161437	68166405	65.4	aha10	AT1G17260	similar to Cation-transporting ATPase
Sb01g011610	chromosome_1	10430260	10439085	58.2	aha10	AT1G17260	similar to Chromosome chr17 scaffold_101, whole genome shotgun sequence
Sb01g038990	chromosome_1	62459145	62464238	35.5	aha10	AT1G17260	similar to Cation-transporting ATPase
Sb01g043620	chromosome_1	66764553	66770308	34.6	aha10	AT1G17260	similar to Chromosome chr7 scaffold_20, whole genome shotgun sequence
Sb05g002380	chromosome_5	2551588	2556879	32.1	aha10	AT1G17260	similar to Probable calcium-transporting ATPase 4, plasma membrane-type (EC 3.6.3.8) (Ca(2+)-ATPase isoform 4)
Sb08g001260	chromosome_8	1231390	1237532	32	aha10	AT1G17260	similar to Probable calcium-transporting ATPase 4, plasma membrane-type (EC 3.6.3.8) (Ca(2+)-ATPase isoform 4)
Sb09g024300	chromosome_9	53852476	53858301	31.8	aha10	AT1G17260	similar to Probable calcium-transporting ATPase 6, plasma membrane-type (EC 3.6.3.8) (Ca(2+)-ATPase isoform 6)
Sb01g009225	chromosome_1	7950077	7967230	31.6	aha10	AT1G17260	similar to Cation-transporting ATPase
Sb01g014620	chromosome_1	13926528	13931352	31.5	aha10	AT1G17260	similar to Calcium-transporting ATPase 2, plasma membrane-type (EC 3.6.3.8) (Ca(2+)-ATPase isoform 2)
Sb01g050166	chromosome_1	73158715	73162325	28.9	aha10	AT1G17260	similar to Putative uncharacterized protein
Sb06g029600	chromosome_6	58175079	58176786	63.5	BAN	AT1G61720	similar to OSJNBb0015D13.3 protein
Sb06g029550	chromosome_6	58144785	58147043	63.2	BAN	AT1G61720	similar to OSJNBb0015D13.3 protein
Sb06g029590	chromosome_6	58171673	58173649	62.4	BAN	AT1G61720	similar to H0105C05.4 protein	SbLAR - Wu2012
Sb06g029540	chromosome_6	58139238	58141771	61.2	BAN	AT1G61720	similar to H0105C05.3 protein
Sb06g029570	chromosome_6	58153827	58155463	60.9	BAN	AT1G61720	similar to H0105C05.4 protein
Sb06g029580	chromosome_6	58167333	58169014	59.4	BAN	AT1G61720	similar to H0105C05.4 protein
Sb06g029560	chromosome_6	58149535	58151206	58.5	BAN	AT1G61720	similar to H0105C05.3 protein
Sb06g029620	chromosome_6	58204604	58206368	57.9	BAN	AT1G61720	similar to OSJNBb0015D13.3 protein
Sb06g029630	chromosome_6	58214477	58216230	55.3	BAN	AT1G61720	similar to H0105C05.3 protein
Sb06g029610	chromosome_6	58179154	58180837	54.4	BAN	AT1G61720	similar to OSJNBb0015D13.3 protein
Sb03g028880	chromosome_3	57039148	57040668	53.5	BAN	AT1G61720	similar to NADPH-dependent reductase A1-a
Sb07g027340	chromosome_7	62417921	62419759	53.2	BAN	AT1G61720	similar to Putative dihydroflavonol reductase
Sb09g003710	chromosome_9	4191437	4193565	52.9	BAN	AT1G61720	similar to NADPH-dependent reductase A1-a
Sb02g028590	chromosome_2	63775943	63783849	52.6	BAN	AT1G61720	similar to Putative uncharacterized protein
Sb03g028890	chromosome_3	57050278	57051815	51.8	BAN	AT1G61720	similar to NADPH-dependent reductase A1-b
Sb03g038630	chromosome_3	66501689	66503443	51.2	BAN	AT1G61720	similar to Putative cinnamoyl-CoA reductase
Sb03g038620	chromosome_3	66498734	66500800	50.9	BAN	AT1G61720	similar to Putative cinnamoyl-CoA reductase
Sb04g011550	chromosome_4	17408196	17413454	49.7	BAN	AT1G61720	similar to Putative uncharacterized protein
Sb02g028600	chromosome_2	63788156	63794275	49.1	BAN	AT1G61720	similar to Putative uncharacterized protein
Sb02g028700	chromosome_2	63877644	63879533	48.5	BAN	AT1G61720	similar to Dihydro-flavanoid reductase-like protein
Sb02g038530	chromosome_2	72749789	72752961	47.6	BAN	AT1G61720	similar to Putative uncharacterized protein
Sb06g029520	chromosome_6	58127186	58128649	36.2	BAN	AT1G61720	similar to H0105C05.4 protein
Sb10g024040	chromosome_10	52878595	52881407	46.9	TT1	AT1G34790	similar to Os01g0173900 protein
Sb07g028010	chromosome_7	62963130	62965867	46.2	TT1	AT1G34790	similar to Putative transparent testa
Sb02g020840	chromosome_2	51245183	51246425	44.9	TT1	AT1G34790	similar to Putative WIP1 protein
Sb02g019110	chromosome_2	46364670	46367910	44.2	TT1	AT1G34790	similar to Putative uncharacterized protein
Sb02g028220	chromosome_2	63420422	63424958	44.2	TT1	AT1G34790	similar to Putative transparent testa
Sb03g040490	chromosome_3	68096933	68099506	44.2	TT1	AT1G34790	similar to Os01g0859100 protein
Sb09g021850	chromosome_9	51375312	51378051	43.2	TT1	AT1G34790	similar to Putative uncharacterized protein
Sb03g041170	chromosome_3	68718939	68721715	31.7	TT1	AT1G34790	similar to Putative transparent testa 1
Sb01g001950	chromosome_1	1681383	1682184	26.7	TT1	AT1G34790	similar to Putative uncharacterized protein
Sb04g023670	chromosome_4	53325993	53331790	26.1	TT1	AT1G34790	similar to Putative uncharacterized protein
Sb07g023890	chromosome_7	58905324	58906837	25.4	TT1	AT1G34790	similar to Putative uncharacterized protein
Sb07g024550	chromosome_7	59614356	59621625	24.4	TT1	AT1G34790	similar to INDETERMINATE-related protein 1
Sb03g002960	chromosome_3	2988897	2990682	24.1	TT1	AT1G34790	similar to Putative uncharacterized protein
Sb04g021440	chromosome_4	50488431	50491220	24.1	TT1	AT1G34790	similar to Putative uncharacterized protein
Sb02g032400	chromosome_2	67148373	67152771	23.8	TT1	AT1G34790	similar to INDETERMINATE-related protein 7
Sb01g021480	chromosome_1	25195290	25198691	23.4	TT1	AT1G34790	similar to Zinc finger protein ID1
Sb02g032410	chromosome_2	67161563	67167214	23.1	TT1	AT1G34790	similar to INDETERMINATE-related protein 7
Sb04g032140	chromosome_4	62146623	62155642	22.8	TT1	AT1G34790	similar to INDETERMINATE-related protein 10
Sb06g025550	chromosome_6	54501878	54509293	22.8	TT1	AT1G34790	similar to INDETERMINATE-related protein 9
Sb04g021220	chromosome_4	49989704	49993123	22.4	TT1	AT1G34790	similar to Putative uncharacterized protein
Sb03g000300	chromosome_3	131624	133348	22.1	TT1	AT1G34790	similar to Putative uncharacterized protein
Sb03g045120	chromosome_3	72387109	72389563	22.1	TT1	AT1G34790	similar to Putative uncharacterized protein
Sb04g027850	chromosome_4	57728455	57730668	61.2	TT10	AT5G48100	similar to Putative laccase
Sb03g039530	chromosome_3	67205948	67208947	59.8	TT10	AT5G48100	similar to Putative laccase LAC5-6
Sb03g038550	chromosome_3	66461640	66464165	59.5	TT10	AT5G48100	similar to Laccase-3 precursor
Sb10g030340	chromosome_10	60026466	60029022	59.5	TT10	AT5G48100	similar to Putative laccase
Sb04g027860	chromosome_4	57739759	57750914	59.3	TT10	AT5G48100	similar to Putative laccase	SbTT10 - Wu2012
Sb04g034610	chromosome_4	64444990	64447683	58.8	TT10	AT5G48100	similar to Putative laccase
Sb05g000680	chromosome_5	456265	460986	58.4	TT10	AT5G48100	similar to Laccase-23 precursor
Sb03g039520	chromosome_3	67197923	67201832	57	TT10	AT5G48100	similar to Putative laccase
Sb04g034620	chromosome_4	64455176	64457720	57	TT10	AT5G48100	similar to Putative laccase
Sb01g039690	chromosome_1	63184945	63187783	56.6	TT10	AT5G48100	similar to Laccase-10 precursor
Sb03g039570	chromosome_3	67242057	67244587	55.2	TT10	AT5G48100	similar to Putative laccase
Sb09g022510	chromosome_9	52167276	52171247	55.2	TT10	AT5G48100	similar to Laccase-12/13 precursor
Sb01g038130	chromosome_1	61700988	61703546	55	TT10	AT5G48100	similar to Multicopper oxidase family protein, expressed
Sb05g022480	chromosome_5	54388238	54390184	55	TT10	AT5G48100	similar to Putative laccase
Sb08g021640	chromosome_8	53297815	53299964	60.6	TT12	AT3G59030	similar to TRANSPARENT TESTA 12 protein, putative, expressed
Sb01g001240	chromosome_1	1182432	1184625	56.4	TT12	AT3G59030	similar to Os03g0571900 protein
Sb01g016110	chromosome_1	15894825	15900672	55.6	TT12	AT3G59030	similar to Os03g0571900 protein
Sb01g016140	chromosome_1	15914435	15920674	55	TT12	AT3G59030	similar to MATE efflux family protein, expressed
Sb02g027170	chromosome_2	62370020	62373078	54.8	TT12	AT3G59030	similar to Putative ripening regulated protein DDTFR18
Sb02g027180	chromosome_2	62377454	62379794	54.2	TT12	AT3G59030	similar to Putative ripening regulated protein DDTFR18
Sb01g016100	chromosome_1	15879228	15885095	53.8	TT12	AT3G59030	similar to MATE efflux family protein, expressed
Sb05g001760	chromosome_5	1921908	1927050	53.8	TT12	AT3G59030	similar to MATE efflux family protein, expressed
Sb08g001710	chromosome_8	1717743	1722003	53.1	TT12	AT3G59030	similar to MATE efflux family protein, expressed
Sb03g035610	chromosome_3	63636898	63639676	52.3	TT12	AT3G59030	similar to Os01g0766000 protein	spreader candidate
Sb01g014210	chromosome_1	13415490	13423510	51.9	TT12	AT3G59030	similar to Putative multidrug efflux protein
Sb01g016120	chromosome_1	15905936	15909358	51.9	TT12	AT3G59030	similar to Os03g0571900 protein
Sb07g023840	chromosome_7	58814239	58816555	51.3	TT12	AT3G59030	similar to Putative uncharacterized protein
Sb07g024790	chromosome_7	59776509	59778488	51.3	TT12	AT3G59030	similar to Putative ripening regulated protein DDTFR18
Sb02g034720	chromosome_2	69218784	69221644	51.1	TT12	AT3G59030	similar to Os07g0516600 protein
Sb07g024780	chromosome_7	59758413	59760738	50.9	TT12	AT3G59030	similar to Putative ripening regulated protein DDTFR18
Sb03g040980	chromosome_3	68461633	68472215	68.6	TT15	AT1G43620	similar to Putative UDP-glucose:sterol glucosyltransferase
Sb06g001270	chromosome_6	1828896	1841084	61.5	TT15	AT1G43620	similar to OSJNBb0080H08.21 protein
Sb02g010030	chromosome_2	14563011	14570104	59.7	TT15	AT1G43620	similar to Putative UDP-glucose:sterol glucosyltransferase
Sb04g027470	chromosome_4	57390838	57392415	26.3	TT15	AT1G43620	similar to Putative uncharacterized protein
Sb04g007366	chromosome_4	7600081	7601905	9.1	TT15	AT1G43620	similar to Sterol glucosyltransferase-like protein
Sb04g004736	chromosome_4	4527943	4530433	53.6	TT16	AT5G23260	similar to MADS-box protein ZMM17
Sb08g006460	chromosome_8	10063932	10069731	52	TT16	AT5G23260	similar to ZAG2 protein
Sb06g028420	chromosome_6	57199780	57202049	47.6	TT16	AT5G23260	similar to OSIGBa0126B18.2 protein
Sb07g026200	chromosome_7	61402853	61410316	47.6	TT16	AT5G23260	similar to Putative MADS-domain transcription factor	SbTT16 - Wu2012
Sb10g004390	chromosome_10	3853018	3858198	44	TT16	AT5G23260	similar to MADS box transcription factor
Sb03g041860	chromosome_3	69306342	69308453	43.7	TT16	AT5G23260	similar to MADS-box transcription factor 2
Sb09g020770	chromosome_9	50194231	50196351	43.3	TT16	AT5G23260	similar to Putative MADS-domain transcription factor
Sb04g031750	chromosome_4	61676174	61682528	42.9	TT16	AT5G23260	similar to MADS box protein
Sb07g001250	chromosome_7	1243341	1246511	42.9	TT16	AT5G23260	similar to MADS-box transcription factor 26
Sb03g042080	chromosome_3	69512675	69515873	42.1	TT16	AT5G23260	similar to M25 protein
Sb09g006360	chromosome_9	9847562	9857975	42.1	TT16	AT5G23260	similar to ZAG1 protein
Sb01g044810	chromosome_1	67970813	67981206	41.3	TT16	AT5G23260	similar to Putative MADS-domain transcription factor
Sb01g042840	chromosome_1	66077928	66089094	40.9	TT16	AT5G23260	similar to Leafy hull sterile 1
Sb02g029310	chromosome_2	64442750	64448901	40.5	TT16	AT5G23260	similar to Putative MADS-domain transcription factor
Sb01g007780	chromosome_1	6694707	6701002	40.1	TT16	AT5G23260	similar to M31 protein
Sb10g029810	chromosome_10	59554470	59558725	40.1	TT16	AT5G23260	similar to MADS box transcription factor
Sb01g030570	chromosome_1	53065227	53077809	36.5	TT16	AT5G23260	similar to MADS-box transcription factor TaAGL7
Sb04g000260	chromosome_4	83230	84739	63.8	TT18	AT4G22880	similar to Leucoanthocyanidin dioxygenase	SbANS - Wu2012
Sb03g045170	chromosome_3	72438235	72439721	53.7	TT18	AT4G22880	similar to Putative uncharacterized protein
Sb02g031190	chromosome_3	66677935	66682300	53.4	TT18	AT4G22880	similar to Putative uncharacterized protein
Sb09g002350	chromosome_9	2560223	2564930	53.4	TT18	AT4G22880	similar to Putative uncharacterized protein
Sb04g034240	chromosome_4	64063576	64064766	52.2	TT18	AT4G22880	similar to Putative uncharacterized protein
Sb01g029140	chromosome_1	50930855	50932225	51.4	TT18	AT4G22880	similar to Oxidoreductase, 2OG-Fe oxygenase family protein
Sb03g002040	chromosome_3	1891777	1892891	51.4	TT18	AT4G22880	similar to Putative uncharacterized protein
Sb01g038520	chromosome_1	62070631	62075240	50.6	TT18	AT4G22880	similar to Oxidoreductase, 2OG-Fe oxygenase family protein, expressed
Sb10g005940	chromosome_10	5379135	5380662	50.3	TT18	AT4G22880	similar to Os10g0558200 protein
Sb01g030560	chromosome_1	53044163	53048233	49.2	TT18	AT4G22880	similar to Oxidoreductase, 2OG-Fe oxygenase family protein, expressed
Sb10g005200	chromosome_10	4650395	4652058	46.1	TT18	AT4G22880	similar to Putative iron/ascorbate-dependent oxidoreductase
Sb10g004340	chromosome_10	3823742	3825783	43.5	TT18	AT4G22880	similar to Putative anthocyanidin synthase
Sb01g001230	chromosome_1	1178295	1179870	60.7	TT19	AT5G17220	similar to Glutathione S-transferase 1
Sb09g003700	chromosome_9	4187067	4188209	57.5	TT19	AT5G17220	similar to Glutathione S-transferase 4
Sb09g003690	chromosome_9	4169732	4171799	56.5	TT19	AT5G17220	similar to Glutathione S-transferase 4
Sb01g047970	chromosome_1	71062804	71064161	55.6	TT19	AT5G17220	similar to Putative uncharacterized protein
Sb03g044980	chromosome_3	72307409	72308922	54.7	TT19	AT5G17220	similar to Glutathione S-transferase 3
Sb01g048010	chromosome_1	71079932	71081320	53.7	TT19	AT5G17220	similar to Glutathione S-transferase GSTF14
Sb01g048000	chromosome_1	71075448	71076863	53.3	TT19	AT5G17220	similar to Glutathione S-transferase GST 13
Sb04g022250	chromosome_4	51691231	51692495	53.3	TT19	AT5G17220	similar to Glutathione-S-transferase 19E50
Sb01g030250	chromosome_1	52575722	52576982	52.8	TT19	AT5G17220	similar to Glutathione S-transferase GST 14
Sb03g035420	chromosome_3	63530165	63532952	52.8	TT19	AT5G17220	similar to Glutathione S-transferase 1
Sb08g007340	chromosome_8	12679424	12680402	52.8	TT19	AT5G17220	similar to Putative uncharacterized protein
Sb01g030240	chromosome_1	52571440	52572452	52.3	TT19	AT5G17220	similar to Glutathione S-transferase, C-terminal domain containing protein, expressed
Sb06g028630	chromosome_6	57389363	57390325	51.9	TT19	AT5G17220	similar to Glutathione-S-transferase 19E50
Sb03g015070	chromosome_3	21192231	21193316	51.4	TT19	AT5G17220	similar to Glutathione S-transferase GST 8
Sb01g047980	chromosome_1	71065168	71066341	50.5	TT19	AT5G17220	similar to Glutathione S-transferase GST 9
Sb08g007300	chromosome_8	12618532	12619789	50.5	TT19	AT5G17220	similar to Glutathione-S-transferase 19E50
Sb07g016530	chromosome_7	40914013	40919523	49.1	TT19	AT5G17220	Predicted protein
Sb02g031610	chromosome_2	66538725	66550188	48.1	TT19	AT5G17220	Predicted protein
Sb08g007310	chromosome_8	12641516	12642595	47.2	TT19	AT5G17220	similar to Glutathione-S-transferase 19E50
Sb09g003750	chromosome_9	4251107	4252160	42.1	TT19	AT5G17220	similar to Putative uncharacterized protein
Sb10g022570	chromosome_10	50563327	50567438	38.3	TT19	AT5G17220	similar to Elongation factor 1-gamma 3
Sb04g023210	chromosome_4	52987951	52991923	36	TT19	AT5G17220	similar to Glutathione S-transferase GST 17
Sb04g007760	chromosome_4	8164964	8168542	35.5	TT19	AT5G17220	similar to Elongation factor 1-gamma 1
Sb05g023450	chromosome_5	56009062	56012498	28	TT19	AT5G17220	similar to Putative uncharacterized protein
Sb10g006700	chromosome_10	6330484	6331579	36.8	TT2	AT5G35550	similar to Putative anthocyanin regulatory C1	C1/PL1 ortholog CMG
Sb02g031190	chromosome_2	66184949	66186369	34.1	TT2	AT5G35550	similar to Transcription factor MYB31	ZmMYB31
Sb03g041360	chromosome_3	68878020	68878956	34.1	TT2	AT5G35550	similar to Putative uncharacterized protein
Sb07g024890	chromosome_7	59864926	59866468	34.1	TT2	AT5G35550	similar to Myb-related protein Zm38
Sb08g004720	chromosome_8	5750343	5751112	34.1	TT2	AT5G35550	similar to Transcription factor MYB8
Sb01g037670	chromosome_1	61237360	61241520	33.3	TT2	AT5G35550	similar to Yellow seed1	Y1
Sb01g032770	chromosome_1	55688190	55689966	32.2	TT2	AT5G35550	weakly similar to OSMYB3
Sb03g012550	chromosome_3	14990122	14995099	32.2	TT2	AT5G35550	similar to R2R3 Myb transcription factor MYB-IF35
Sb03g028880	chromosome_3	57039148	57040668	68.8	TT3	AT5G42800	similar to NADPH-dependent reductase A1-a	Rice Rd/A via blast
Sb03g028890	chromosome_3	57050278	57051815	68.1	TT3	AT5G42800	similar to NADPH-dependent reductase A1-b	Maize A1
Sb09g003710	chromosome_9	4191437	4193565	67.8	TT3	AT5G42800	similar to NADPH-dependent reductase A1-a
Sb06g029550	chromosome_6	58144785	58147043	55.2	TT3	AT5G42800	similar to OSJNBb0015D13.3 protein
Sb06g029600	chromosome_6	58175079	58176786	53.7	TT3	AT5G42800	similar to OSJNBb0015D13.3 protein
Sb06g029590	chromosome_6	58171673	58173649	53.4	TT3	AT5G42800	similar to H0105C05.4 protein
Sb06g029540	chromosome_6	58139238	58141771	53.1	TT3	AT5G42800	similar to H0105C05.3 protein
Sb07g027340	chromosome_7	62417921	62419759	53.1	TT3	AT5G42800	similar to Putative dihydroflavonol reductase
Sb06g029570	chromosome_6	58153827	58155463	51.8	TT3	AT5G42800	similar to H0105C05.4 protein
Sb06g029580	chromosome_6	58167333	58169014	51.6	TT3	AT5G42800	similar to H0105C05.4 protein
Sb06g029560	chromosome_6	58149535	58151206	50.8	TT3	AT5G42800	similar to H0105C05.3 protein
Sb02g028700	chromosome_2	63877644	63879533	49.7	TT3	AT5G42800	similar to Dihydro-flavanoid reductase-like protein
Sb06g029630	chromosome_6	58214477	58216230	49.5	TT3	AT5G42800	similar to H0105C05.3 protein
Sb06g029620	chromosome_6	58204604	58206368	49	TT3	AT5G42800	similar to OSJNBb0015D13.3 protein
Sb04g011550	chromosome_4	17408196	17413454	48.2	TT3	AT5G42800	similar to Putative uncharacterized protein
Sb03g038620	chromosome_3	66498734	66500800	47.9	TT3	AT5G42800	similar to Putative cinnamoyl-CoA reductase
Sb10g024520	chromosome_10	53593071	53601826	47.6	TT3	AT5G42800	similar to Putative uncharacterized protein
Sb03g038630	chromosome_3	66501689	66503443	47.4	TT3	AT5G42800	similar to Putative cinnamoyl-CoA reductase
Sb05g020170	chromosome_5	49381777	49383147	91.6	TT4	AT5G13930	similar to Chalcone synthase WHP1
Sb05g020180	chromosome_5	49392232	49393602	91.6	TT4	AT5G13930	similar to Chalcone synthase WHP1
Sb05g020190	chromosome_5	49402563	49404240	91.6	TT4	AT5G13930	similar to Chalcone synthase WHP1
Sb05g020230	chromosome_5	49496992	49500070	91.6	TT4	AT5G13930	similar to Chalcone synthase WHP1
Sb05g020220	chromosome_5	49473660	49475309	91.4	TT4	AT5G13930	similar to Chalcone synthase WHP1	SbCHS - Wu2012
Sb05g020200	chromosome_5	49414226	49416106	91.1	TT4	AT5G13930	similar to Chalcone synthase WHP1
Sb05g020160	chromosome_5	49368387	49370616	90.9	TT4	AT5G13930	similar to Chalcone synthase WHP1
Sb05g020150	chromosome_5	49347424	49351196	90.6	TT4	AT5G13930	similar to Chalcone synthase WHP1
Sb05g020210	chromosome_5	49430465	49432213	90.6	TT4	AT5G13930	similar to Chalcone synthase WHP1
Sb07g004700	chromosome_7	6165600	6170242	81.5	TT4	AT5G13930	similar to Chalcone synthase 8
Sb02g034030	chromosome_2	68545693	68547321	64.8	TT4	AT5G13930	similar to Putative chalcone synthase
Sb04g022860	chromosome_4	52529427	52530626	64.8	TT4	AT5G13930	similar to Putative uncharacterized protein
Sb02g034010	chromosome_2	68533830	68535032	64.3	TT4	AT5G13930	similar to Putative uncharacterized protein
Sb02g034020	chromosome_2	68538851	68540053	64.3	TT4	AT5G13930	similar to Putative uncharacterized protein
Sb08g003170	chromosome_8	3513569	3514786	64.3	TT4	AT5G13930	similar to Putative uncharacterized protein
Sb05g022500	chromosome_5	54441250	54442464	63.8	TT4	AT5G13930	similar to Putative uncharacterized protein
Sb05g022510	chromosome_5	54452544	54453758	63.8	TT4	AT5G13930	similar to Putative uncharacterized protein
Sb04g022590	chromosome_4	52146494	52147693	63.5	TT4	AT5G13930	similar to Putative uncharacterized protein
Sb05g019940	chromosome_5	49011638	49012959	62.8	TT4	AT5G13930	similar to Chalcone and stilbene synthases, N-terminal domain containing protein
Sb05g019910	chromosome_5	48934313	48935621	62.3	TT4	AT5G13930	similar to Chalcone and stilbene synthases, N-terminal domain containing protein
Sb07g024260	chromosome_7	59291132	59293418	62.3	TT4	AT5G13930	similar to Chalcone synthase 8, putative
Sb05g019950	chromosome_5	49035865	49037329	61.5	TT4	AT5G13930	similar to Chalcone and stilbene synthases, N-terminal domain containing protein
Sb05g010090	chromosome_5	20599765	20601034	61.3	TT4	AT5G13930	similar to Putative uncharacterized protein
Sb05g008850	chromosome_5	17836989	17839307	60.3	TT4	AT5G13930	similar to OSIGBa0148I18.6 protein
Sb02g009850	chromosome_2	14293998	14295347	58.7	TT4	AT5G13930	similar to Putative chalcone synthase
Sb02g001870	chromosome_2	1832991	1837334	56.5	TT4	AT5G13930	similar to Os07g0525900 protein
Sb05g019870	chromosome_5	48876140	48877611	55.2	TT4	AT5G13930	similar to Chalcone and stilbene synthases, N-terminal domain containing protein, expressed
Sb05g019890	chromosome_5	48907223	48908550	54.4	TT4	AT5G13930	similar to Chalcone and stilbene synthases, N-terminal domain containing protein
Sb01g018950	chromosome_1	19886314	19890009	53.7	TT4	AT5G13930	similar to YY2 protein
Sb08g001230	chromosome_8	1197686	1198779	50.9	TT4	AT5G13930	similar to Putative chalcone synthase
Sb05g019850	chromosome_5	48688086	48689914	49.9	TT4	AT5G13930	similar to Chalcone and stilbene synthases, N-terminal domain containing protein
Sb03g009970	chromosome_3	10769117	10770729	47.3	TT4	AT5G13930	weakly similar to Chalcone and stilbene synthases, N-terminal domain containing protein
Sb05g019820	chromosome_5	48599589	48600582	46.8	TT4	AT5G13930	weakly similar to Os07g0525900 protein
Sb05g019856	chromosome_5	48785060	48786055	44.3	TT4	AT5G13930	similar to Chalcone and stilbene synthases, N-terminal domain containing protein
Sb09g028860	chromosome_9	57658680	57661148	39.7	TT4	AT5G13930	similar to Putative uncharacterized protein
Sb01g042600	chromosome_1	65856938	65859341	35.7	TT4	AT5G13930	similar to Very-long-chain fatty acid condensing enzyme, putative, expressed
Sb10g009410	chromosome_10	10509058	10510530	35.2	TT4	AT5G13930	similar to Putative very-long-chain fatty acid condensing enzyme CUT1
Sb10g023290	chromosome_10	51801763	51803930	34.4	TT4	AT5G13930	similar to Putative fatty acid elongase
Sb06g001920	chromosome_6	3509361	3510740	33.4	TT4	AT5G13930	similar to H0207B04.6 protein
Sb05g019930	chromosome_5	48991324	48992309	30.6	TT4	AT5G13930	similar to Chalcone and stilbene synthases, N-terminal domain containing protein
Sb10g009462	chromosome_10	10594170	10595924	30.6	TT4	AT5G13930	similar to Putative very-long-chain fatty acid condensing enzyme CUT1
Sb03g022990	chromosome_3	45665771	45667482	28.1	TT4	AT5G13930	similar to Os01g0529800 protein
Sb05g019826	chromosome_5	48618571	48621237	22.5	TT4	AT5G13930	similar to Os07g0525900 protein
Sb05g019900	chromosome_5	48917512	48918118	12.4	TT4	AT5G13930	similar to Putative uncharacterized protein
Sb01g003330	chromosome_1	2669008	2670703	56.1	TT5	AT3G55120	similar to Chalcone--flavonone isomerase	SbCHI - Wu2012
Sb08g002620	chromosome_8	2727052	2728461	35.4	TT5	AT3G55120	similar to Chalcone-flavanone isomerase family protein, expressed
Sb06g031790	chromosome_6	60106108	60107732	76.8	TT6	AT3G51240	similar to Flavanone 3-beta-hydroxylase	SbF3H - Wu2012
Sb01g030560	chromosome_1	53044163	53048233	50	TT6	AT3G51240	similar to Oxidoreductase, 2OG-Fe oxygenase family protein, expressed
Sb09g002350	chromosome_9	2560223	2564930	50	TT6	AT3G51240	similar to Putative uncharacterized protein
Sb06g026350	chromosome_6	55388316	55390216	49.4	TT6	AT3G51240	similar to H0303A11-B0406H05.3 protein
Sb01g049030	chromosome_1	72043953	72049290	47.5	TT6	AT3G51240	similar to Oxidoreductase, 2OG-Fe oxygenase family protein, expressed
Sb01g029130	chromosome_1	50905862	50907648	46.1	TT6	AT3G51240	similar to Oxidoreductase, 2OG-Fe oxygenase family protein, expressed
Sb01g050490	chromosome_1	73606008	73607247	46.1	TT6	AT3G51240	similar to Putative uncharacterized protein
Sb10g005940	chromosome_10	5379135	5380662	46.1	TT6	AT3G51240	similar to Os10g0558200 protein
Sb03g045170	chromosome_3	72438235	72439721	43.6	TT6	AT3G51240	similar to Putative uncharacterized protein
Sb06g014550	chromosome_6	40216040	40217587	42.7	TT6	AT3G51240	similar to Os03g0439500 protein
Sb01g029140	chromosome_1	50930855	50932225	42.2	TT6	AT3G51240	similar to Oxidoreductase, 2OG-Fe oxygenase family protein
Sb03g038880	chromosome_3	66677935	66682300	41.9	TT6	AT3G51240	similar to Putative uncharacterized protein
Sb01g038520	chromosome_1	62070631	62075240	41.3	TT6	AT3G51240	similar to Oxidoreductase, 2OG-Fe oxygenase family protein, expressed
Sb07g024030	chromosome_7	59048561	59050913	41.1	TT6	AT3G51240	similar to Putative uncharacterized protein
Sb10g004340	chromosome_10	3823742	3825783	36.9	TT6	AT3G51240	similar to Putative anthocyanidin synthase
Sb04g024730	chromosome_4	54549208	54552553	69.8	TT7	AT5G07990	similar to Flavonoid 3'-hydroxylase	Pr1 coortholog
Sb04g024750	chromosome_4	54577319	54579415	69.8	TT7	AT5G07990	similar to Flavonoid 3'-hydroxylase	Pr1 coortholog
Sb04g024710	chromosome_4	54540924	54542759	69	TT7	AT5G07990	similar to Flavonoid 3'-hydroxylase	Pr1 coortholog
Sb09g022480	chromosome_9	52145745	52151138	63.2	TT7	AT5G07990	similar to Putative uncharacterized protein
Sb02g025840	chromosome_2	60849905	60852719	57.3	TT7	AT5G07990	similar to Putative uncharacterized protein
Sb02g025850	chromosome_2	60855860	60857879	55.2	TT7	AT5G07990	similar to Putative uncharacterized protein
Sb02g025830	chromosome_2	60831445	60833123	53.6	TT7	AT5G07990	similar to Putative uncharacterized protein
Sb01g034710	chromosome_1	58160266	58162583	53.4	TT7	AT5G07990	similar to Putative uncharacterized protein
Sb01g034460	chromosome_1	57914343	57920050	53.2	TT7	AT5G07990	similar to Flavonoid 3',5'-hydroxylase
Sb01g034470	chromosome_1	57937335	57940710	52.4	TT7	AT5G07990	similar to Flavonoid 3'5' hydroxylase
Sb01g034730	chromosome_1	58188566	58192353	52.4	TT7	AT5G07990	similar to Putative uncharacterized protein
Sb01g034740	chromosome_1	58197214	58202844	52.4	TT7	AT5G07990	similar to Putative uncharacterized protein
Sb02g003780	chromosome_2	4217415	4220115	52.4	TT7	AT5G07990	similar to Putative uncharacterized protein
Sb02g025820	chromosome_2	60822290	60824161	51.9	TT7	AT5G07990	similar to Cytochrome P450 monooxygenase CYP92A1
Sb07g022320	chromosome_7	56757993	56759585	51.9	TT7	AT5G07990	similar to Os08g0456200 protein
Sb02g003470	chromosome_2	3928116	3929735	51.5	TT7	AT5G07990	similar to Putative uncharacterized protein
Sb07g002610	chromosome_7	2834672	2836597	51.1	TT7	AT5G07990	similar to Putative cytochrome P450 family
Sb09g024210	chromosome_9	53754405	53758600	51.1	TT7	AT5G07990	similar to Cytochrome P450 98A1
Sb07g022300	chromosome_7	56751709	56753285	50.3	TT7	AT5G07990	similar to Os08g0456200 protein
Sb08g018780	chromosome_8	49223564	49225416	50.3	TT7	AT5G07990	similar to Putative uncharacterized protein
Sb02g003460	chromosome_2	3918461	3920035	46.4	TT7	AT5G07990	similar to Putative uncharacterized protein
Sb06g025060	chromosome_6	54068403	54076713	56	TT8	AT4G09820	similar to B1-2	B1 ortholog
Sb06g016380	chromosome_6	45031953	45043248	53.7	TT8	AT4G09820	similar to B1-2
Sb06g025020	chromosome_6	54009597	54014513	50.2	TT8	AT4G09820	similar to B1-2
Sb03g000570	chromosome_3	419127	421447	39.6	TT8	AT4G09820	similar to Os01g0235700 protein
Sb09g008120	chromosome_9	15167857	15171806	39	TT8	AT4G09820	similar to Os01g0235700 protein
Sb03g032420	chromosome_3	60850210	60852164	28.6	TT8	AT4G09820	similar to BHLH protein-like
Sb06g025040	chromosome_6	54027463	54029805	19.9	TT8	AT4G09820	similar to B1-1
Sb02g006390	chromosome_2	8003227	8008714	19.3	TT8	AT4G09820	similar to IN1	SbTT8 - Wu2012, Tan2
Sb04g001650	chromosome_4	1388861	1390412	17.6	TT8	AT4G09820	weakly similar to BHLH protein-like
Sb01g028230	chromosome_1	49234471	49237082	16.8	TT8	AT4G09820	similar to Transcription factor MYC7E
Sb08g022760	chromosome_8	54836407	54840508	16.8	TT8	AT4G09820	weakly similar to Helix-loop-helix DNA-binding domain containing protein
Sb01g027416	chromosome_1	47238870	47241918	16	TT8	AT4G09820	weakly similar to Putative bHLH transcription factor
Sb01g009590	chromosome_1	8369244	8371829	13.5	TT8	AT4G09820	similar to Putative uncharacterized protein
Sb01g027411	chromosome_1	47188667	47190089	13.5	TT8	AT4G09820	weakly similar to Putative bHLH transcription factor
Sb02g006380	chromosome_2	7999937	8000619	13.1	TT8	AT4G09820	similar to IN1
Sb07g025320	chromosome_7	60389355	60390194	9.5	TT8	AT4G09820	weakly similar to Putative uncharacterized protein
Sb07g025310	chromosome_7	60382065	60382883	8.5	TT8	AT4G09820	similar to Putative uncharacterized protein
Sb04g021350	chromosome_4	50359761	50361528	73	TTG1	AT5G24520	similar to WD40 repeat protein
Sb04g031730	chromosome_4	61667040	61668067	66.6	TTG1	AT5G24520	similar to Anthocyanin biosynthetic gene regulator PAC1	Tan1
Sb04g008710	chromosome_4	10243964	10245183	34.3	TTG1	AT5G24520	similar to Putative uncharacterized protein
Sb04g030840	chromosome_4	60836442	60839338	32.6	TTG1	AT5G24520	similar to OSJNBa0083N12.7 protein
Sb04g009980	chromosome_4	12906640	12908879	32.3	TTG1	AT5G24520	similar to OSJNBa0083N12.7 protein
Sb03g045910	chromosome_3	73111636	73118483	31.7	TTG1	AT5G24520	similar to Os01g0951000 protein
Sb02g031330	chromosome_2	66267650	66271048	31.4	TTG1	AT5G24520	similar to Nucleosome/chromatin assembly factor 104
Sb06g001810	chromosome_6	3296581	3309699	29.3	TTG1	AT5G24520	similar to Os07g0405100 protein
Sb02g041640	chromosome_2	75386841	75397359	28.2	TTG1	AT5G24520	similar to Putative uncharacterized protein
Sb01g013730	chromosome_1	12793536	12801939	26.4	TTG1	AT5G24520	similar to MSI type nucleosome/chromatin assembly factor C
Sb03g047370	chromosome_3	74307317	74310809	25.8	TTG1	AT5G24520	similar to Putative cell cycle switch protein
Sb08g001420	chromosome_8	1383683	1387805	23.5	TTG1	AT5G24520	similar to Immature pollen 1
Sb03g044310	chromosome_3	71642586	71647590	22.3	TTG1	AT5G24520	similar to Beta transducin-like protein HET-E2C-like
Sb03g038510	chromosome_3	66433156	66435382	35.4	TTG2	AT2G37260	similar to Transcription factor WRKY24
Sb07g028430	chromosome_7	63403512	63405506	35	TTG2	AT2G37260	weakly similar to Putative uncharacterized protein
Sb02g037660	chromosome_2	71945697	71952038	34	TTG2	AT2G37260	similar to WRKY transcription factor 78
Sb08g016240	chromosome_8	43243578	43248992	33.8	TTG2	AT2G37260	similar to Os12g0507300 protein
Sb01g032120	chromosome_1	54964329	54971032	31.5	TTG2	AT2G37260	similar to WRKY DNA binding domain containing protein, expressed
Sb06g019710	chromosome_6	49279763	49283771	31.5	TTG2	AT2G37260	weakly similar to H0418A01.8 protein
Sb09g023270	chromosome_9	52888054	52890562	31.5	TTG2	AT2G37260	similar to WRKY transcription factor 70
Sb09g015900	chromosome_9	39917155	39919621	29.1	TTG2	AT2G37260	similar to WRKY transcription factor 53
Sb07g016330	chromosome_7	40441219	40446915	28.9	TTG2	AT2G37260	similar to WRKY transcription factor 82
Sb01g007480	chromosome_1	6420226	6422321	24.2	TTG2	AT2G37260	similar to WRKY11
Sb07g006230	chromosome_7	8885371	8890727	15.2	TTG2	AT2G37260	similar to WRKY transcription factor 57
Sb02g027950	chromosome_2	63184303	63187131	12.1	TTG2	AT2G37260	similar to Os09g0481700 protein
Sb03g043200	chromosome_3	70568485	70574230	52.9	VvLAR1	GSVIVG01011958001	similar to Putative uncharacterized protein
Sb03g008760	chromosome_3	9418310	9419723	50.6	VvLAR1	GSVIVG01011958001	similar to Isoflavone reductase homolog IRL
Sb04g030570	chromosome_4	60539878	60541963	49.7	VvLAR1	GSVIVG01011958001	similar to Putative phenylcoumaran benzylic ether reductase PT1
Sb08g016170	chromosome_8	42849347	42854706	48.6	VvLAR1	GSVIVG01011958001	similar to Isoflavone reductase, putative, expressed
Sb03g008740	chromosome_3	9403274	9404860	46.2	VvLAR1	GSVIVG01011958001	similar to Putative uncharacterized protein
Sb08g016160	chromosome_8	42830918	42833876	46.2	VvLAR1	GSVIVG01011958001	similar to Isoflavone reductase, putative, expressed
Sb03g008750	chromosome_3	9407907	9410520	46	VvLAR1	GSVIVG01011958001	similar to Isoflavone reductase homolog IRL
Sb03g029820	chromosome_3	58069805	58070945	43.9	VvLAR1	GSVIVG01011958001	similar to Isoflavone reductase homolog IRL
Sb10g004070	chromosome_10	3595404	3603444	89.4	ZmMRP3	GRMZM2G111903	similar to Multidrug-resistance associated protein 3
Sb07g027770	chromosome_7	62750148	62757410	88.2	ZmMRP3	GRMZM2G111903	similar to Multidrug-resistance associated protein 3
Sb06g014250	chromosome_6	39313831	39320550	57.2	ZmMRP3	GRMZM2G111903	similar to MRP-like ABC transporter
Sb10g022190	chromosome_10	49640381	49646213	56.1	ZmMRP3	GRMZM2G111903	similar to Multidrug resistance associated protein 1
Sb01g047430	chromosome_1	70517905	70524438	54.4	ZmMRP3	GRMZM2G111903	similar to Low phytic acid 1	ZmMRP4/lpa1
Sb09g006080	chromosome_9	8900487	8905312	53.2	ZmMRP3	GRMZM2G111903	similar to Putative uncharacterized protein
Sb03g004300	chromosome_3	4591555	4597378	53	ZmMRP3	GRMZM2G111903	similar to Os01g0173900 protein
Sb06g002080	chromosome_6	3898481	3907328	52.8	ZmMRP3	GRMZM2G111903	similar to MRP-like ABC transporter
Sb06g026830	chromosome_6	55837990	55846044	51.8	ZmMRP3	GRMZM2G111903	similar to Putative uncharacterized protein
Sb06g002070	chromosome_6	3860906	3875635	50	ZmMRP3	GRMZM2G111903	similar to OSJNBb0022P19.1 protein
Sb01g045940	chromosome_1	69012989	69018970	48.6	ZmMRP3	GRMZM2G111903	similar to Os01g0173900 protein
Sb01g022070	chromosome_1	27056472	27057290	79.5	BZ2	GRMZM2G016241	similar to Probable glutathione S-transferase BZ2
Sb01g022080	chromosome_1	27064644	27065491	77.2	BZ2	GRMZM2G016241	similar to Probable glutathione S-transferase BZ2
Sb01g030940	chromosome_1	53539181	53540529	52.9	BZ2	GRMZM2G016241	similar to Glutathione S-transferase GST 40
Sb03g031800	chromosome_3	60159461	60160262	50.2	BZ2	GRMZM2G016241	similar to Os01g0692100 protein
Sb05g026490	chromosome_5	60376700	60377964	55.6	BZ2	GRMZM2G016241	similar to Glutathione S-transferase GST 22
Sb01g030970	chromosome_1	53559619	53560869	50.2	BZ2	GRMZM2G016241	similar to Putative uncharacterized protein
Sb01g031010	chromosome_1	53582641	53583430	51.4	BZ2	GRMZM2G016241	similar to Putative uncharacterized protein
Sb01g031050	chromosome_1	53615438	53616246	47.5	BZ2	GRMZM2G016241	similar to Putative uncharacterized protein
Sb01g031040	chromosome_1	53608769	53609600	51.4	BZ2	GRMZM2G016241	similar to Glutathione S-transferase GSTU31
Sb01g030950	chromosome_1	53541056	53541905	49.4	BZ2	GRMZM2G016241	similar to Putative uncharacterized protein
Sb01g030790	chromosome_1	53428206	53429320	49.4	BZ2	GRMZM2G016241	similar to Glutathione S-transferase GST 38
Sb01g030930	chromosome_1	53534470	53535622	53.3	BZ2	GRMZM2G016241	similar to Glutathione S-transferase GST 42
Sb01g031020	chromosome_1	53587929	53589005	51.4	BZ2	GRMZM2G016241	similar to Putative uncharacterized protein
Sb01g030880	chromosome_1	53515543	53516821	51.4	BZ2	GRMZM2G016241	similar to Putative uncharacterized protein
Sb01g030870	chromosome_1	53506693	53507748	49.4	BZ2	GRMZM2G016241	similar to Glutathione S-transferase GST 35
Sb07g001950	chromosome_7	2141251	2142280	49.4	BZ2	GRMZM2G016241	similar to Glutathione S-transferase GST 26
Sb01g031000	chromosome_1	53579946	53581227	49.4	BZ2	GRMZM2G016241	similar to Glutathione S-transferase GSTU6, putative, expressed
Sb01g030830	chromosome_1	53449681	53450476	48.6	BZ2	GRMZM2G016241	similar to Putative uncharacterized protein
Sb03g025220	chromosome_3	50611268	50612086	46.7	BZ2	GRMZM2G016241	similar to Glutathione S-transferase GSTU31
Sb01g030990	chromosome_1	53578427	53579683	45.9	BZ2	GRMZM2G016241	similar to Glutathione S-transferase GST 42
Sb01g030890	chromosome_1	53517868	53518685	49.8	BZ2	GRMZM2G016241	similar to Glutathione S-transferase GST 40
Sb01g030820	chromosome_1	53445789	53446741	53.3	BZ2	GRMZM2G016241	similar to Glutathione S-transferase GST 37
Sb01g030980	chromosome_1	53564763	53566003	52.5	BZ2	GRMZM2G016241	similar to Glutathione S-transferase GST 42
Sb03g024610	chromosome_3	49271787	49272639	51.4	BZ2	GRMZM2G016241	similar to Putative uncharacterized protein
Sb03g045800	chromosome_3	73072134	73073300	48.6	BZ2	GRMZM2G016241	similar to GST7 protein
Sb03g031790	chromosome_3	60156663	60157644	45.2	BZ2	GRMZM2G016241	similar to Os01g0692100 protein
Sb01g030860	chromosome_1	53484389	53485254	48.3	BZ2	GRMZM2G016241	similar to Putative uncharacterized protein
Sb03g031780	chromosome_3	60152738	60153745	49.4	BZ2	GRMZM2G016241	similar to Putative uncharacterized protein
Sb03g025210	chromosome_3	50596010	50597179	45.2	BZ2	GRMZM2G016241	similar to Glutathione S-transferase GST 27
Sb01g030780	chromosome_1	53398934	53400121	50.6	BZ2	GRMZM2G016241	similar to Glutathione S-transferase GST 25
Sb01g030810	chromosome_1	53440691	53441773	43.6	BZ2	GRMZM2G016241	similar to Glutathione S-transferase GST 33
Sb01g027620	chromosome_1	47950813	47951786	47.5	BZ2	GRMZM2G016241	similar to Putative uncharacterized protein
Sb03g045790	chromosome_3	73065043	73066083	48.3	BZ2	GRMZM2G016241	similar to GST7 protein
Sb01g030800	chromosome_1	53435756	53436667	47.1	BZ2	GRMZM2G016241	similar to Glutathione S-transferase GST 38
Sb09g020350	chromosome_9	49644148	49645503	46.7	BZ2	GRMZM2G016241	similar to Glutathione S-transferase GST 41
Sb03g045810	chromosome_3	73075544	73076341	43.6	BZ2	GRMZM2G016241	similar to GST7 protein
Sb10g029090	chromosome_10	58901962	58902681	44.4	BZ2	GRMZM2G016241	similar to Glutathione S-transferase GST 24
Sb01g031030	chromosome_1	53604758	53605824	42.1	BZ2	GRMZM2G016241	similar to Glutathione S-transferase GST 31
Sb03g045830	chromosome_3	73083184	73084019	41.3	BZ2	GRMZM2G016241	similar to GST7 protein
Sb03g045850	chromosome_3	73088391	73089502	41.7	BZ2	GRMZM2G016241	similar to Glutathione S-transferase GST 29
Sb01g013590	chromosome_1	12640190	12640995	42.9	BZ2	GRMZM2G016241	similar to Putative uncharacterized protein
Sb03g045840	chromosome_3	73084679	73085977	42.1	BZ2	GRMZM2G016241	similar to Glutathione S-transferase GST 21
Sb03g045860	chromosome_3	73090322	73091129	43.2	BZ2	GRMZM2G016241	similar to Putative glutathione S-transferase
Sb02g027080	chromosome_2	62326823	62327989	39.8	BZ2	GRMZM2G016241	similar to Glutathione S-transferase GST 36

## Sheet: Summary
Reference gene name	Reference gene systematic ID	Reference species	Max. % similarity	Min. % similarity	Number of genes	Functional category	Function of reference gene	Literature reference
TT4	AT5G13930	A. thaliana	91.6	12.4	44	Biosynthesis	Chalcone synthase (CHS)	Shirley et al. 1995
TT5	AT3G55120	A. thaliana	56.1	35.4	2	Biosynthesis	Chalcone isomerase (CHI)	Shirley et al. 1995
TT6	AT3G51240	A. thaliana	76.8	36.9	15	Biosynthesis	Flavone 3-hydroxylase (F3H)	Shirley et al. 1995
TT7	AT5G07990	A. thaliana	69.8	46.4	21	Biosynthesis	Flavone 3'-hydroxylase (F3'H)	Shirley et al. 1995
TT3	AT5G42800	A. thaliana	68.8	47.4	18	Biosynthesis	Dihydroflavonol reductase (DFR)	Shirley et al. 1995
TT18/TDS4	AT4G22880	A. thaliana	63.8	43.5	12	Biosynthesis	Anthocyanidin synthase (ANS/LDOX)	Abrahams et al. 2003
TT15	AT1G43620	A. thaliana	68.6	9.1	5	Biosynthesis	UDP-flavonoid glucosyl transferase (UFGT)	DeBolt et al. 2009
Banyuls (BAN)	AT1G61720	A. thaliana	63.5	36.2	22	Biosynthesis	Anthocyanidin reductase (ANR)	Xie et al. 2003
TT10	AT5G48100	A. thaliana	61.2	55	14	Biosynthesis	Flavonoid oxidase	Pourcel et al. 2005
VvLAR1	GSVIVG01011958001	Vitis vinifera	52.9	43.9	8	Biosynthesis	Leucoanthocyanin reductase (LAR)	Maugé et al. 2010
TT2	AT5G35550	A. thaliana	36.8	32.2	8	Regulation	MYB transcription factor	Nesi et al. 2001
TT8	AT4G09820	A. thaliana	56	8.5	17	Regulation	bHLH transcription factor	Nesi et al. 2000
TTG1	AT5G24520	A. thaliana	73	22.3	13	Regulation	WD40 repeat protein	Walker et al. 1999
TTG2	AT2G37260	A. thaliana	35.4	12.1	12	Regulation	WRKY transcription factor	Johnson et al. 2002
TT16	AT5G23260	A. thaliana	53.6	36.5	17	Regulation	MADS-box transcription factor	Nesi et al. 2002
TT1	AT1G34790	A. thaliana	46.9	22.1	22	Regulation	Zn-finger transcription factor	Sagasser et al. 2002
TT12	AT3G59030	A. thaliana	60.6	50.9	16	Transport	MATE vacuolar transport	Debeaujon et al. 2001
TT19	AT5G17220	A. thaliana	60.7	28	24	Transport	Glutathione-S-transferase	Kitamura et al. 2004
aha10	AT1G17260	A. thaliana	82.5	28.9	20	Transport	H+-ATPase proton pump	Baxter et al. 2005
Bronze2 (BZ2)	GRMZM2G016241	Zea mays	79.5	39.8	44	Transport	Glutathione-S-transferase	Marrs et al. 1995
ZmMRP3	GRMZM2G111903	Zea mays	89.4	48.6	11	Transport	MRP anthocyanin transporter	Goodman et al. 2004
