# Supplementary material for: Dissecting Genome-Wide Association Signals for Loss-of-Function Phenotypes in Sorghum Flavonoid Pigmentation Traits
Source: G3 (Bethesda). 2013 Nov 1;3(11):2085–94. doi: 10.1534/g3.113.008417 (PMC3815067; doi:10.1534/g3.113.008417)
Supplement: Supporting Information [file supp_g3.113.008417_FileS2.xlsx]

## Sheet: Pericarp pigmentation
Taxa	pigmented
PI24969	1
PI34911	0
PI48770	0
PI152651	0
PI276837	0
PI329435	0
PI329440	1
PI533755	0
PI533757	0
PI533758	0
PI533759	1
PI533760	1
PI533762	0
PI533766	0
PI533769	0
PI533776	1
PI533785	1
PI533799	1
PI533807	0
PI533810	1
PI533814	1
PI533822	0
PI533831	0
PI533838	0
PI533839	0
PI533839	0
PI533841	0
PI533842	0
PI533843	0
PI533845	0
PI533852	0
PI533855	0
PI533856	0
PI533863	0
PI533866	0
PI533869	0
PI533877	1
PI533878	1
PI533901	1
PI533910	0
PI533912	1
PI533913	0
PI533915	0
PI533921	1
PI533940	0
PI533943	0
PI533949	0
PI533954	1
PI533964	0
PI533965	1
PI533967	0
PI533970	0
PI533979	0
PI533980	0
PI533989	0
PI533991	1
PI533997	0
PI534009	1
PI534021	0
PI534028	0
PI534046	0
PI534047	1
PI534053	0
PI534054	1
PI534063	0
PI534070	1
PI534075	1
PI534079	0
PI534088	1
PI534092	1
PI534096	1
PI534097	0
PI534099	0
PI534115	0
PI534117	1
PI534132	1
PI534133	1
PI534135	0
PI534137	1
PI534145	0
PI534157	0
PI534163	0
PI540816	0
PI548797	0
PI552861	0
PI561071	0
PI561072	0
PI561073	0
PI561472	0
PI564163	0
PI564164	1
PI564165	1
PI565121	0
PI576130	0
PI576333	0
PI576339	0
PI576345	0
PI576352	0
PI576359	0
PI576364	1
PI576373	0
PI576375	1
PI576376	0
PI576380	0
PI576385	0
PI576387	0
PI576390	1
PI576394	0
PI576399	0
PI576401	0
PI576418	1
PI576422	0
PI576426	1
PI576428	1
PI576434	0
PI576435	0
PI576437	0
PI595699	0
PI595714	0
PI595718	1
PI595720	0
PI595739	0
PI595741	0
PI595744	0
PI597945	0
PI597949	0
PI597950	0
PI597951	0
PI597952	0
PI597957	1
PI597958	0
PI597960	0
PI597961	0
PI597967	0
PI597972	1
PI597973	0
PI597976	0
PI597980	0
PI597982	1
PI601816	0
PI607931	1
PI609456	1
PI613536	1
PI629034	1
PI629059	0
PI641874	1
PI642793	1
PI642992	0
PI651492	0
PI655970	0
PI655971	0
PI655972	0
PI655973	0
PI655978	1
PI655979	0
PI655981	0
PI655984	0
PI655985	1
PI655986	1
PI655988	0
PI655990	1
PI655992	0
PI655997	1
PI655998	1
PI656000	0
PI656002	0
PI656004	1
PI656006	0
PI656007	0
PI656008	0
PI656009	0
PI656010	1
PI656011	1
PI656012	0
PI656015	0
PI656016	0
PI656017	0
PI656019	1
PI656021	1
PI656022	0
PI656023	1
PI656024	0
PI656026	0
PI656028	1
PI656030	1
PI656031	0
PI656032	0
PI656033	1
PI656034	0
PI656035	0
PI656036	0
PI656037	0
PI656039	0
PI656040	1
PI656041	1
PI656042	0
PI656043	0
PI656044	0
PI656047	0
PI656048	0
PI656049	0
PI656050	0
PI656052	0
PI656053	0
PI656054	0
PI656055	0
PI656057	0
PI656062	0
PI656064	0
PI656065	0
PI656067	0
PI656068	0
PI656069	0
PI656070	1
PI656071	0
PI656072	1
PI656073	0
PI656074	0
PI656075	0
PI656076	0
PI656077	1
PI656078	0
PI656079	0
PI656080	1
PI656081	1
PI656083	0
PI656086	1
PI656087	0
PI656088	1
PI656089	1
PI656090	0
PI656092	1
PI656093	0
PI656095	1
PI656096	1
PI656097	0
PI656099	0
PI656100	0
PI656101	1
PI656109	1
PI656111	0
PI656112	0
PI656113	0
PI656115	0
PI656117	0
PI656119	0
PI656120	0
PI656121	1
PI659691	1
PI659694	0
PI659753	1
PI656094	0
PI533830	1
PI533794	0
PI651496	0
PI656056	0
PI533871	1
PI659693	0
PI576340	1

## Sheet: Testa tannin
Taxa	Testa
PI17548	0
PI24969	0
PI34911	1
PI35038	1
PI48770	0
PI152651	1
PI276837	0
PI329435	0
PI329440	0
PI533750	0
PI533752	1
PI533754	1
PI533755	1
PI533757	1
PI533758	1
PI533759	1
PI533761	1
PI533762	1
PI533766	0
PI533769	1
PI533776	0
PI533785	0
PI533788	1
PI533789	1
PI533792	0
PI533799	0
PI533800	1
PI533807	1
PI533810	0
PI533814	0
PI533821	1
PI533822	0
PI533824	1
PI533831	0
PI533833	1
PI533838	1
PI533839	0
PI533839	0
PI533841	0
PI533842	0
PI533843	0
PI533845	0
PI533852	0
PI533855	0
PI533856	0
PI533863	0
PI533869	0
PI533876	1
PI533877	0
PI533878	0
PI533882	0
PI533901	1
PI533902	1
PI533903	1
PI533910	1
PI533911	1
PI533912	1
PI533913	1
PI533915	0
PI533919	1
PI533921	0
PI533924	1
PI533927	1
PI533936	1
PI533937	0
PI533938	1
PI533939	1
PI533940	0
PI533943	0
PI533948	0
PI533949	1
PI533954	0
PI533955	1
PI533956	1
PI533957	1
PI533961	1
PI533962	1
PI533964	0
PI533965	1
PI533967	0
PI533970	1
PI533972	1
PI533976	1
PI533979	0
PI533980	0
PI533985	1
PI533986	1
PI533987	1
PI533989	0
PI533991	0
PI533996	1
PI533997	0
PI533998	1
PI534009	0
PI534021	0
PI534028	0
PI534037	1
PI534046	1
PI534047	1
PI534053	1
PI534054	0
PI534063	0
PI534070	0
PI534075	0
PI534079	1
PI534088	0
PI534092	0
PI534096	0
PI534097	0
PI534099	1
PI534101	1
PI534104	1
PI534105	1
PI534108	1
PI534112	1
PI534114	1
PI534115	0
PI534116	1
PI534117	1
PI534123	1
PI534124	1
PI534127	1
PI534128	0
PI534132	0
PI534133	0
PI534135	0
PI534137	0
PI534138	1
PI534139	1
PI534144	1
PI534145	0
PI534148	0
PI534155	1
PI534157	0
PI534163	1
PI534167	0
PI540816	0
PI542406	1
PI542718	1
PI548797	0
PI552856	0
PI552861	1
PI561071	0
PI561072	0
PI561073	0
PI561472	0
PI564163	0
PI564165	0
PI565121	0
PI566819	1
PI574455	0
PI576332	1
PI576337	1
PI576339	0
PI576345	1
PI576347	1
PI576348	1
PI576349	1
PI576350	1
PI576352	0
PI576359	0
PI576364	1
PI576366	1
PI576373	1
PI576375	0
PI576376	0
PI576380	0
PI576381	0
PI576385	0
PI576386	1
PI576387	1
PI576390	0
PI576391	1
PI576393	1
PI576394	0
PI576396	1
PI576399	1
PI576401	0
PI576418	0
PI576422	0
PI576425	1
PI576428	0
PI576434	0
PI576435	0
PI576437	1
PI585291	0
PI585295	0
PI595699	0
PI595702	1
PI595714	1
PI595718	0
PI595720	0
PI595739	0
PI595740	1
PI595741	1
PI595743	0
PI595744	0
PI595745	1
PI597945	0
PI597946	1
PI597949	0
PI597950	0
PI597951	0
PI597957	0
PI597958	0
PI597960	0
PI597961	0
PI597964	1
PI597965	1
PI597966	1
PI597967	0
PI597968	1
PI597971	1
PI597973	1
PI597976	0
PI597980	1
PI597982	1
PI598069	1
PI601816	0
PI607931	1
PI629040	0
PI629059	0
PI641824	1
PI641836	1
PI641874	0
PI642793	0
PI642992	1
PI642998	1
PI651492	1
PI655970	0
PI655971	0
PI655972	1
PI655973	1
PI655975	0
PI655976	1
PI655977	1
PI655978	0
PI655979	0
PI655980	1
PI655981	1
PI655982	0
PI655983	1
PI655984	1
PI655985	0
PI655986	0
PI655987	0
PI655988	0
PI655989	0
PI655990	0
PI655991	0
PI655992	0
PI655993	0
PI655995	1
PI655996	0
PI655998	0
PI655999	1
PI656000	0
PI656001	0
PI656002	0
PI656003	1
PI656004	0
PI656005	0
PI656006	0
PI656007	0
PI656008	0
PI656009	0
PI656010	0
PI656011	0
PI656012	0
PI656013	1
PI656014	1
PI656015	1
PI656016	0
PI656019	0
PI656020	0
PI656021	0
PI656022	0
PI656023	0
PI656024	0
PI656026	0
PI656027	0
PI656028	0
PI656029	0
PI656030	0
PI656031	0
PI656032	0
PI656033	0
PI656034	0
PI656035	1
PI656036	0
PI656037	0
PI656038	1
PI656039	0
PI656040	0
PI656041	0
PI656042	0
PI656043	0
PI656044	0
PI656046	1
PI656047	0
PI656048	0
PI656049	0
PI656050	1
PI656051	0
PI656052	0
PI656053	0
PI656054	0
PI656055	0
PI656057	1
PI656058	0
PI656059	0
PI656060	0
PI656061	0
PI656062	0
PI656063	0
PI656064	0
PI656065	1
PI656066	0
PI656067	0
PI656068	0
PI656069	0
PI656070	0
PI656071	1
PI656072	0
PI656073	1
PI656074	1
PI656075	0
PI656076	0
PI656077	0
PI656078	0
PI656079	0
PI656080	0
PI656081	0
PI656082	1
PI656083	1
PI656085	0
PI656086	1
PI656087	1
PI656088	0
PI656089	0
PI656090	1
PI656091	0
PI656092	0
PI656093	0
PI656095	0
PI656096	0
PI656097	0
PI656098	1
PI656099	0
PI656100	0
PI656101	1
PI656102	1
PI656103	1
PI656104	1
PI656105	1
PI656106	1
PI656107	1
PI656108	0
PI656109	1
PI656110	1
PI656111	0
PI656112	0
PI656113	0
PI656114	0
PI656115	0
PI656116	1
PI656117	0
PI656118	1
PI656119	0
PI656120	0
PI656121	1
PI659691	0
PI659692	1
PI659694	0
PI659695	0
PI659696	1
PI659753	0
PI653616	1
PI656094	1
PI533794	0
PI651496	1
PI656056	0
PI533871	0
PI659693	1
PI641849	1
PI655994	1
PI653617	1

## Sheet: K2008_SB_Data.txt
<Trait>	Basalpigmentation08	Plantcolor08	Testa08
Sg_SB_RIL001	2.31	3.01	2
Sg_SB_RIL002	2.98	3	2
Sg_SB_RIL003	2.36	2.98	1
Sg_SB_RIL004	2.67	1	1
Sg_SB_RIL005	2.33	3.01	1
Sg_SB_RIL006	2.32	2.33	1
Sg_SB_RIL007	1.36	0.97	2
Sg_SB_RIL008	2.67	1	2
Sg_SB_RIL009	1.03	1.04	2
Sg_SB_RIL011	1.68	2.98	1
Sg_SB_RIL012	2.32	0.97	1
Sg_SB_RIL013	3	3.01	2
Sg_SB_RIL014	2.36	3.03	2
Sg_SB_RIL015	1.33	1.02	2
Sg_SB_RIL016	3	2.99	2
Sg_SB_RIL017	1.35	3	NA
Sg_SB_RIL018	1.66	2.98	1
Sg_SB_RIL019	1.03	3.67	1
Sg_SB_RIL020	1.02	3	2
Sg_SB_RIL021	1.01	3	1
Sg_SB_RIL022	NA	NA	NA
Sg_SB_RIL023	0.96	2.32	2
Sg_SB_RIL024	2.34	1.02	1
Sg_SB_RIL025	NA	NA	NA
Sg_SB_RIL026	0.99	2.97	2
Sg_SB_RIL028	2.99	3.03	2
Sg_SB_RIL029	2.65	1.02	2
Sg_SB_RIL030	1.01	3	2
Sg_SB_RIL031	0.97	0.99	1
Sg_SB_RIL032	2.68	3	2
Sg_SB_RIL033	2.32	3.01	1
Sg_SB_RIL034	1.32	1.65	2
Sg_SB_RIL035	1.67	2.97	1
Sg_SB_RIL037	1.98	3.01	1
Sg_SB_RIL039	1.01	2.97	1
Sg_SB_RIL040	0.99	1	1
Sg_SB_RIL041	1.1	0.98	2
Sg_SB_RIL042	0.99	0.98	1
Sg_SB_RIL043	0.98	0.98	1
Sg_SB_RIL044	2.34	3.03	2
Sg_SB_RIL045	2.68	3.02	2
Sg_SB_RIL046	0.99	1	2
Sg_SB_RIL047	1.64	3.02	1
Sg_SB_RIL048	1.03	1.01	1
Sg_SB_RIL049	1	1.02	1
Sg_SB_RIL050	3.01	2.98	NA
Sg_SB_RIL051	1.01	0.99	1
Sg_SB_RIL052	0.99	1.02	1
Sg_SB_RIL053	0.99	1	1.33
Sg_SB_RIL054	3	2.99	NA
Sg_SB_RIL055	2.32	2.96	1.33
Sg_SB_RIL057	1.31	3	1
Sg_SB_RIL058	1.98	0.98	1.67
Sg_SB_RIL059	1	2.33	1
Sg_SB_RIL060	0.99	1.01	1
Sg_SB_RIL061	0.97	2.96	2
Sg_SB_RIL062	1.99	3.02	1
Sg_SB_RIL063	1.68	0.97	1
Sg_SB_RIL064	3.03	2.98	2
Sg_SB_RIL065	3	3.02	2
Sg_SB_RIL066	2.31	3	2
Sg_SB_RIL067	1.33	0.97	1
Sg_SB_RIL068	3.01	3.03	2
Sg_SB_RIL069	1.3	0.99	2
Sg_SB_RIL070	1	2.96	2
Sg_SB_RIL071	0.98	1.01	2
Sg_SB_RIL072	1.33	1.01	2
Sg_SB_RIL073	1.97	2.99	1
Sg_SB_RIL074	1.01	0.97	1
Sg_SB_RIL075	2.65	2.98	2
Sg_SB_RIL076	2.32	2.96	1
Sg_SB_RIL077	2.34	2.98	1
Sg_SB_RIL078	1.03	2.98	1
Sg_SB_RIL079	0.99	3.04	2
Sg_SB_RIL080	2.34	1.68	1
Sg_SB_RIL081	0.98	1.02	1
Sg_SB_RIL083	NA	NA	NA
Sg_SB_RIL084	1.36	0.97	1
Sg_SB_RIL085	1	3	2
Sg_SB_RIL086	0.99	1.68	1
Sg_SB_RIL087	3	1	2
Sg_SB_RIL088	1.99	2.97	1
Sg_SB_RIL089	1.66	2.94	1
Sg_SB_RIL090	1.37	3.01	2
Sg_SB_RIL091	1	0.98	2
Sg_SB_RIL092	1	0.98	1
Sg_SB_RIL093	2.36	0.99	1.5
Sg_SB_RIL095	2.32	3.02	2
Sg_SB_RIL096	2.32	3.02	2
Sg_SB_RIL097	2.01	3	2
Sg_SB_RIL098	2.36	3.04	2
Sg_SB_RIL099	2	1	1
Sg_SB_RIL100	1.01	1.01	1
Sg_SB_RIL101	1.68	3.03	2
Sg_SB_RIL102	2.31	3.01	1
Sg_SB_RIL103	1.02	2.32	2
Sg_SB_RIL104	1.02	0.96	2
Sg_SB_RIL105	1.34	3.04	1
Sg_SB_RIL107	2.35	3.01	2
Sg_SB_RIL108	1.01	2.96	1
Sg_SB_RIL109	1.64	3	1
Sg_SB_RIL110	1.68	2.99	2
Sg_SB_RIL111	0.99	1.03	1
Sg_SB_RIL112	3.04	1.05	2
Sg_SB_RIL113	1.66	0.98	1
Sg_SB_RIL114	3.02	2.99	2
Sg_SB_RIL115	0.98	3	NA
Sg_SB_RIL117	2.68	3	1
Sg_SB_RIL118	1.02	0.99	2
Sg_SB_RIL121	1.02	0.98	1
Sg_SB_RIL122	0.99	1.02	1
Sg_SB_RIL123	1.69	2.98	1
Sg_SB_RIL124	0.98	3.02	2
Sg_SB_RIL125	1.98	2.99	1
Sg_SB_RIL126	1.99	3.01	1
Sg_SB_RIL127	1.01	1	1
Sg_SB_RIL128	1.03	2.33	2
Sg_SB_RIL129	3.02	3	NA
Sg_SB_RIL130	1	1.02	1
Sg_SB_RIL131	1	0.98	1
Sg_SB_RIL132	1	3.03	1
Sg_SB_RIL133	0.97	1.02	1
Sg_SB_RIL134	0.97	0.99	1
Sg_SB_RIL135	2.35	0.96	1
Sg_SB_RIL136	2.67	3.01	1.67
Sg_SB_RIL137	2.67	2.99	2
Sg_SB_RIL139	2.65	2.99	2
Sg_SB_RIL140	1.99	2.99	1
Sg_SB_RIL141	1.02	2.36	1
Sg_SB_RIL142	1	1.02	1
Sg_SB_RIL143	1.35	3.03	2
Sg_SB_RIL144	1.68	2.96	1
Sg_SB_RIL145	2.34	3.03	1
Sg_SB_RIL146	1.02	3.01	2
Sg_SB_RIL147	0.98	2.99	1
Sg_SB_RIL148	0.99	3.01	1
Sg_SB_RIL150	2.01	2.99	2
Sg_SB_RIL151	2.31	2.98	1
Sg_SB_RIL152	0.97	1.01	1
Sg_SB_RIL153	1.67	3	1
Sg_SB_RIL154	1.35	2.97	2
Sg_SB_RIL155	0.99	1.02	1
Sg_SB_RIL157	1.02	0.96	1
Sg_SB_RIL158	0.99	3.03	2
Sg_SB_RIL160	2.32	2.99	2
Sg_SB_RIL161	2.31	3	2
Sg_SB_RIL162	2.65	3	2
Sg_SB_RIL163	1.65	2.98	1
Sg_SB_RIL164	2.35	2.96	1
Sg_SB_RIL165	0.98	1	2
Sg_SB_RIL166	1.34	2.98	1
Sg_SB_RIL167	2.32	2.98	2
Sg_SB_RIL168	2.67	1.03	2
Sg_SB_RIL169	2.68	2.99	2
Sg_SB_RIL170	2	2.36	1
Sg_SB_RIL171	0.99	0.96	1
Sg_SB_RIL172	2	2.99	1
Sg_SB_RIL173	2.32	1.02	1
Sg_SB_RIL174	1.35	3	2
Sg_SB_RIL175	0.99	3.01	1
Sg_SB_RIL176	0.98	1	1
Sg_SB_RIL177	2.33	3.02	1
Sg_SB_RIL178	2.66	2.98	2
Sg_SB_RIL179	1.03	2.36	2
Sg_SB_RIL180	2.34	3.03	2
Sg_SB_RIL182	2	3.01	1
Sg_SB_RIL184	1	1	1
Sg_SB_RIL185	2.68	3.04	1
Sg_SB_RIL186	1.32	2.99	2
Sg_SB_RIL187	1	1.01	1
Sg_SB_RIL188	1.99	2.99	1
Sg_SB_RIL189	1.68	2.99	1
Sg_SB_RIL190	1.67	2.99	2
Sg_SB_RIL191	2.99	2.99	2
Sg_SB_RIL192	2.67	3.02	2
Sg_SB_RIL193	2.67	1.01	2
Sg_SB_RIL194	1.33	1	1
Sg_SB_RIL195	1	1.02	1
Sg_SB_RIL196	2.67	3.03	2
Sg_SB_RIL197	1.65	3.03	NA
Sg_SB_RIL198	2.68	3.03	2
Sg_SB_RIL199	1	3.01	1
Sg_SB_RIL200	0.99	3.04	2
Sg_SB_RIL201	3.04	2.96	2
Sg_SB_RIL202	1.33	2.99	1
Sg_SB_RIL203	1	0.99	1
Sg_SB_RIL204	1.7	3.01	1
Sg_SB_RIL205	2.68	2.99	1
Sg_SB_RIL206	1.66	0.99	1.33
Sg_SB_RIL207	1.68	2.98	1
Sg_SB_RIL208	3	3.01	2
Sg_SB_RIL209	1.32	1.01	NA
Sg_SB_RIL210	0.99	1.01	2
Sg_SB_RIL211	2.66	2.98	2
Sg_SB_RIL212	1.01	2.99	2
Sg_SB_RIL213	1.69	3.04	1
Sg_SB_RIL214	1.03	1.03	2
Sg_SB_RIL215	2.68	2.98	2
Sg_SB_RIL216	1.01	1.03	2
Sg_SB_RIL217	0.99	0.96	1
Sg_SB_RIL218	1.02	2.98	1
Sg_SB_RIL219	2	3.02	2
Sg_SB_RIL220	0.99	0.99	1
Sg_SB_RIL221	3	3.03	2
Sg_SB_RIL222	1.01	0.99	2
Sg_SB_RIL223	1.99	3	1
Sg_SB_RIL224	1.31	2.98	2
Sg_SB_RIL227	3	3.02	2
Sg_SB_RIL228	1	1.69	1
Sg_SB_RIL229	2.66	1.02	2
Sg_SB_RIL230	1.01	0.97	2
Sg_SB_RIL231	1.34	1.01	1
Sg_SB_RIL232	1.02	1.03	1
Sg_SB_RIL233	0.96	0.98	2
Sg_SB_RIL234	1.97	2.99	1
Sg_SB_RIL235	0.98	0.99	1
Sg_SB_RIL236	2.34	3.02	1
Sg_SB_RIL237	2	3.01	1.33
Sg_SB_RIL238	1.35	0.97	2
Sg_SB_RIL239	1	2.98	1
Sg_SB_RIL240	1.67	2.99	1.33
Sg_SB_RIL241	2.98	2.99	2
Sg_SB_RIL242	0.99	3.03	2
Sg_SB_RIL243	0.99	3.01	2
Sg_SB_RIL244	1	3.02	2
Sg_SB_RIL245	2	3.03	2
Sg_SB_RIL246	2.67	3.01	1
Sg_SB_RIL247	3	2.97	2
Sg_SB_RIL248	2.67	2.99	2
Sg_SB_RIL249	1.64	2.99	2
Sg_SB_RIL250	1.02	1.01	1
Sg_SB_RIL251	1.98	3.01	1
Sg_SB_RIL252	1	3	1
Sg_SB_RIL253	1	3.02	2
Sg_SB_RIL254	2.04	2.99	1
Sg_SB_RIL255	2.34	3	1
Sg_SB_RIL256	1	3	1
Sg_SB_RIL257	2.35	1.02	1
Sg_SB_RIL258	1.3	0.98	2
Sg_SB_RIL259	1.02	1.03	2
Sg_SB_RIL260	0.97	2.99	1
Sg_SB_RIL261	1.67	2.98	1
Sg_SB_RIL262	1.02	0.99	1
Sg_SB_RIL263	1	3.01	2
Sg_SB_RIL264	2.35	3.01	2
Sg_SB_RIL265	2.67	0.99	2
Sg_SB_RIL267	2.3	2.99	NA
Sg_SB_RIL268	0.99	0.96	1.33
Sg_SB_RIL269	2	1.01	1
Sg_SB_RIL271	1	2.98	1
Sg_SB_RIL272	2.67	3.02	2
ICSV745	1.11	0.99	1
PB15220	2.79	2.98	2
